# Supplementary material for: Vimentin filaments integrate low-complexity domains in a complex helical structure
Source: Nat Struct Mol Biol. 2024 Apr 17;31(6):939–49. doi: 10.1038/s41594-024-01261-2 (PMC11189308; doi:10.1038/s41594-024-01261-2)
Supplement: Supplementary file 13 — Helical parameter determination of VIFs. [file 41594_2024_1261_MOESM13_ESM.xlsx]

## Sheet: source_data_ExtDataFig_4A
SourceData_ExtDataFig_4A		SourceData_ExtDataFig_4B			SourceData_ExtDataFig_4D			SourceData_ExtDataFig_4E
Filament length (nm)		Filament axis (pixel)	Bg. cor. autocorr.		Helical rise search interval (A)	Meridional layer line correlation		Asymmetric units per helical pitch	Residual deviation
174.9		1	1.1925		69.13	0.0056484		4	34.477
210.02		2	1.1854		67.801	0.0072364		4.0001	34.472
63.351		3	1.1706		66.521	0.007481		4.0002	34.467
46.136		4	1.1546		65.289	0.0096131		4.0003	34.462
148.05		5	1.1423		64.102	0.0097068		4.0004	34.458
170.77		6	1.1341		62.958	0.0092282		4.0005	34.453
90.207		7	1.1272		61.853	0.0087966		4.0006	34.448
94.338		8	1.1187		60.787	0.010725		4.0007	34.443
156.31		9	1.1084		59.756	0.011037		4.0008	34.438
165.26		10	1.0974		58.761	0.0089563		4.0009	34.434
72.992		11	1.0872		57.797	0.0074977		4.001	34.429
121.19		12	1.0783		56.865	0.010065		4.0011	34.424
76.435		13	1.0705		55.962	0.015486		4.0012	34.419
80.566		14	1.0631		55.088	0.016361		4.0013	34.415
140.47		15	1.056		54.24	0.020052		4.0014	34.41
150.11		16	1.0491		53.419	0.017794		4.0015	34.405
101.91		17	1.0426		52.621	0.023243		4.0016	34.4
110.86		18	1.0366		51.848	0.01712		4.0017	34.395
174.9		19	1.031		51.096	0.022944		4.0018	34.391
141.16		20	1.0256		50.366	0.020629		4.0019	34.386
73.68		21	1.0205		49.657	0.026954		4.002	34.381
77.812		22	1.0157		48.967	0.02772		4.0021	34.376
105.36		23	1.0112		48.296	0.024884		4.0022	34.372
84.009		24	1.007		47.644	0.024969		4.0023	34.367
113.62		25	1.0031		47.008	0.025838		4.0024	34.362
63.351		26	0.99955		46.39	0.033681		4.0025	34.357
175.59		27	0.99628		45.787	0.034881		4.0026	34.352
195.56		28	0.99331		45.2	0.033356		4.0027	34.348
71.614		29	0.99065		44.628	0.036967		4.0028	34.343
214.84		30	0.9883		44.07	0.037685		4.0029	34.338
340.17		31	0.98626		43.526	0.033159		4.003	34.333
74.369		32	0.98452		42.996	0.03365		4.0031	34.329
338.79		33	0.98306		42.477	0.038223		4.0032	34.324
140.47		34	0.98184		41.972	0.029293		4.0033	34.319
148.05		35	0.98083		41.478	0.025289		4.0034	34.314
96.404		36	0.97994		40.996	0.018116		4.0035	34.31
222.42		37	0.97918		40.525	0.018628		4.0036	34.305
61.974		38	0.97852		40.064	0.022551		4.0037	34.3
57.154		39	0.97792		39.614	0.01961		4.0038	34.295
72.992		40	0.97739		39.174	0.015061		4.0039	34.29
302.3		41	0.97688		38.743	0.013679		4.004	34.286
57.154		42	0.97637		38.322	0.0099112		4.0041	34.281
179.04		43	0.97585		37.91	0.01586		4.0042	34.276
119.82		44	0.97534		37.507	0.009195		4.0043	34.271
103.98		45	0.97479		37.112	0.0077161		4.0044	34.267
261.67		46	0.97419		36.725	0.0039967		4.0045	34.262
131.52		47	0.97355		36.347	0.010368		4.0046	34.257
195.56		48	0.97288		35.976	0.0044441		4.0047	34.252
81.255		49	0.97223		35.612	0.0037638		4.0048	34.247
63.351		50	0.9715		35.256	0.0015439		4.0049	34.243
138.41		51	0.97073		34.907	0.0017721		4.005	34.238
176.97		52	0.97248		34.565	0.0019002		4.0051	34.233
61.974		53	0.97411		34.229	0.0015471		4.0052	34.228
40.627		54	0.97553		33.9	0.0015264		4.0053	34.224
229.3		55	0.97679		33.577	0.0016409		4.0054	34.219
110.86		56	0.97791		33.261	0.0013693		4.0055	34.214
66.106		57	0.97894		32.95	0.00035656		4.0056	34.209
93.65		58	0.97991		32.645	7.4786e-07		4.0057	34.205
130.15		59	0.98081		32.345	3.0756e-05		4.0058	34.2
143.92		60	0.9816		32.051	2.2408e-05		4.0059	34.195
99.847		61	0.98232		31.762	2.0807e-06		4.006	34.19
263.73		62	0.98287		31.479	9.0588e-06		4.0061	34.185
119.82		63	0.98335		31.2	0		4.0062	34.181
132.9		64	0.98377		30.927	0		4.0063	34.176
152.18		65	0.98411		30.658	0.00065107		4.0064	34.171
111.55		66	0.98442		30.393	2.3279e-05		4.0065	34.166
73.68		67	0.98466		30.134	2.7724e-05		4.0066	34.162
112.93		68	0.98489		29.878	0.00010773		4.0067	34.157
298.16		69	0.98507					4.0068	34.152
58.531		70	0.98521					4.0069	34.147
329.15		71	0.98534					4.007	34.143
113.62		72	0.98546					4.0071	34.138
311.25		73	0.98557					4.0072	34.133
296.1		74	0.9857					4.0073	34.128
300.92		75	0.98584					4.0074	34.124
94.338		76	0.98599					4.0075	34.119
94.338		77	0.98614					4.0076	34.114
181.79		78	0.98629					4.0077	34.109
246.52		79	0.98643					4.0078	34.104
216.91		80	0.98658					4.0079	34.1
73.68		81	0.98676					4.008	34.095
64.728		82	0.98698					4.0081	34.09
123.26		83	0.98721					4.0082	34.085
185.23		84	0.98749					4.0083	34.081
160.44		85	0.9878					4.0084	34.076
76.435		86	0.98812					4.0085	34.071
72.992		87	0.98848					4.0086	34.066
52.334		88	0.98885					4.0087	34.062
157.69		89	0.98926					4.0088	34.057
81.255		90	0.9897					4.0089	34.052
50.268		91	0.99015					4.009	34.047
15.149		92	0.99059					4.0091	34.043
70.237		93	0.99107					4.0092	34.038
167.33		94	0.99156					4.0093	34.033
107.42		95	0.99205					4.0094	34.028
113.62		96	0.99253					4.0095	34.024
88.141		97	0.99299					4.0096	34.019
60.597		98	0.99344					4.0097	34.014
77.123		99	0.99387					4.0098	34.009
230.68		100	0.99431					4.0099	34.004
46.136		101	0.99477					4.01	34
103.29		102	0.9952					4.0101	33.995
120.5		103	0.99564					4.0102	33.99
78.5		104	0.99608					4.0103	33.985
302.98		105	0.99645					4.0104	33.981
90.207		106	0.99678					4.0105	33.976
53.711		107	0.99707					4.0106	33.971
121.19		108	0.99735					4.0107	33.966
200.38		109	0.99759					4.0108	33.962
151.49		110	0.99778					4.0109	33.957
56.465		111	0.99794					4.011	33.952
88.141		112	0.99806					4.0111	33.947
100.54		113	0.99813					4.0112	33.943
95.715		114	0.99818					4.0113	33.938
656.24		115	0.99821					4.0114	33.933
123.26		116	0.99819					4.0115	33.928
159.76		117	0.99814					4.0116	33.924
81.255		118	0.99809					4.0117	33.919
105.36		119	0.99805					4.0118	33.914
96.404		120	0.998					4.0119	33.909
107.42		121	0.99791					4.012	33.905
108.8		122	0.99779					4.0121	33.9
81.255		123	0.99769					4.0122	33.895
119.13		124	0.99759					4.0123	33.89
61.285		125	0.9975					4.0124	33.886
73.68		126	0.99743					4.0125	33.881
68.171		127	0.99734					4.0126	33.876
154.25		128	0.99726					4.0127	33.871
61.285		129	0.99717					4.0128	33.867
130.83		130	0.99711					4.0129	33.862
183.17		131	0.99706					4.013	33.857
94.338		132	0.997					4.0131	33.852
116.37		133	0.99695					4.0132	33.848
289.9		134	0.99695					4.0133	33.843
26.855		135	0.99697					4.0134	33.838
17.215		136	0.99701					4.0135	33.833
119.82		137	0.99708					4.0136	33.829
77.812		138	0.99718					4.0137	33.824
55.088		139	0.99725					4.0138	33.819
121.88		140	0.99735					4.0139	33.814
69.549		141	0.99747					4.014	33.81
148.05		142	0.99766					4.0141	33.805
119.13		143	0.99787					4.0142	33.8
238.94		144	0.99808					4.0143	33.795
75.057		145	0.99831					4.0144	33.791
238.94		146	0.99855					4.0145	33.786
101.22		147	0.99879					4.0146	33.781
103.29		148	0.99905					4.0147	33.776
28.921		149	0.99929					4.0148	33.772
163.2		150	0.99951					4.0149	33.767
81.255		151	0.99973					4.015	33.762
68.86		152	0.99994					4.0151	33.757
68.171		153	1.0001					4.0152	33.753
62.663		154	1.0003					4.0153	33.748
139.1		155	1.0005					4.0154	33.743
100.54		156	1.0007					4.0155	33.738
49.579		157	1.0008					4.0156	33.734
77.123		158	1.001					4.0157	33.729
82.632		159	1.0011					4.0158	33.724
145.29		160	1.0012					4.0159	33.719
75.057		161	1.0012					4.016	33.715
65.417		162	1.0012					4.0161	33.71
134.28		163	1.0012					4.0162	33.705
133.59		164	1.0012					4.0163	33.7
88.829		165	1.0012					4.0164	33.696
9.6404		166	1.0012					4.0165	33.691
74.369		167	1.0012					4.0166	33.686
115.68		168	1.0011					4.0167	33.681
58.531		169	1.0009					4.0168	33.677
59.908		170	1.0008					4.0169	33.672
176.28		171	1.0006					4.017	33.667
59.908		172	1.0005					4.0171	33.663
116.37		173	1.0003					4.0172	33.658
168.71		174	1.0001					4.0173	33.653
165.26		175	0.99997					4.0174	33.648
87.452		176	0.99978					4.0175	33.644
118.44		177	0.99959					4.0176	33.639
79.878		178	0.9994					4.0177	33.634
205.89		179	0.99922					4.0178	33.629
68.171		180	0.99904					4.0179	33.625
70.237		181	0.99886					4.018	33.62
82.632		182	0.99869					4.0181	33.615
68.171		183	0.99854					4.0182	33.61
64.728		184	0.99841					4.0183	33.606
75.746		185	0.99827					4.0184	33.601
14.461		186	0.99816					4.0185	33.596
71.614		187	0.99808					4.0186	33.591
112.24		188	0.99801					4.0187	33.587
493.04		189	0.99797					4.0188	33.582
233.44		190	0.99792					4.0189	33.577
102.6		191	0.9979					4.019	33.572
101.91		192	0.99788					4.0191	33.568
263.05		193	0.99788					4.0192	33.563
309.18		194	0.9979					4.0193	33.558
116.37		195	0.99795					4.0194	33.554
75.057		196	0.99804					4.0195	33.549
91.584		197	0.99816					4.0196	33.544
214.84		198	0.99829					4.0197	33.539
47.513		199	0.99842					4.0198	33.535
541.24		200	0.99855					4.0199	33.53
59.22		201	0.9987					4.02	33.525
167.33		202	0.99885					4.0201	33.52
193.5		203	0.99902					4.0202	33.516
145.29		204	0.99921					4.0203	33.511
164.58		205	0.9994					4.0204	33.506
95.715		206	0.9996					4.0205	33.501
61.285		207	0.99982					4.0206	33.497
82.632		208	1					4.0207	33.492
288.52		209	1.0002					4.0208	33.487
305.74		210	1.0004					4.0209	33.483
123.95		211	1.0006					4.021	33.478
137.72		212	1.0007					4.0211	33.473
127.39		213	1.0008					4.0212	33.468
752.64		214	1.0009					4.0213	33.464
477.2		215	1.001					4.0214	33.459
150.11		216	1.0011					4.0215	33.454
55.088		217	1.0012					4.0216	33.449
232.06		218	1.0012					4.0217	33.445
50.956		219	1.0012					4.0218	33.44
565.34		220	1.0012					4.0219	33.435
100.54		221	1.0012					4.022	33.43
116.37		222	1.0011					4.0221	33.426
78.5		223	1.0011					4.0222	33.421
127.39		224	1.001					4.0223	33.416
179.04		225	1.0008					4.0224	33.412
464.81		226	1.0007					4.0225	33.407
183.17		227	1.0005					4.0226	33.402
176.97		228	1.0003					4.0227	33.397
90.895		229	1.0001					4.0228	33.393
70.926		230	0.99992					4.0229	33.388
205.89		231	0.99976					4.023	33.383
208.65		232	0.99958					4.0231	33.378
78.5		233	0.99939					4.0232	33.374
114.31		234	0.9992					4.0233	33.369
249.27		235	0.99901					4.0234	33.364
196.25		236	0.99886					4.0235	33.36
50.268		237	0.99874					4.0236	33.355
62.663		238	0.99867					4.0237	33.35
232.75		239	0.99864					4.0238	33.345
177.66		240	0.99864					4.0239	33.341
277.51		241	0.99864					4.024	33.336
66.106		242	0.99865					4.0241	33.331
72.992		243	0.99866					4.0242	33.326
91.584		244	0.99868					4.0243	33.322
453.1		245	0.99871					4.0244	33.317
176.97		246	0.99875					4.0245	33.312
164.58		247	0.99882					4.0246	33.308
84.698		248	0.99891					4.0247	33.303
56.465		249	0.99902					4.0248	33.298
121.19		250	0.99914					4.0249	33.293
147.36		251	0.99926					4.025	33.289
411.09		252	0.9994					4.0251	33.284
324.33		253	0.99954					4.0252	33.279
173.53		254	0.99967					4.0253	33.275
59.908		255	0.99981					4.0254	33.27
260.98		256	0.99995					4.0255	33.265
66.794		257	1.0001					4.0256	33.26
55.088		258	1.0002					4.0257	33.256
178.35		259	1.0004					4.0258	33.251
144.61		260	1.0005					4.0259	33.246
99.158		261	1.0005					4.026	33.241
378.04		262	1.0006					4.0261	33.237
126.01		263	1.0007					4.0262	33.232
55.088		264	1.0007					4.0263	33.227
55.777		265	1.0007					4.0264	33.223
50.956		266	1.0008					4.0265	33.218
114.31		267	1.0008					4.0266	33.213
145.29		268	1.0008					4.0267	33.208
190.05		269	1.0008					4.0268	33.204
434.51		270	1.0008					4.0269	33.199
70.926		271	1.0007					4.027	33.194
159.76		272	1.0007					4.0271	33.19
233.44		273	1.0007					4.0272	33.185
77.123		274	1.0006					4.0273	33.18
192.81		275	1.0005					4.0274	33.175
60.597		276	1.0004					4.0275	33.171
150.8		277	1.0003					4.0276	33.166
144.61		278	1.0002					4.0277	33.161
81.943		279	1.0001					4.0278	33.157
285.08		280	0.99995					4.0279	33.152
57.842		281	0.9998					4.028	33.147
199.69		282	0.99965					4.0281	33.142
166.64		283	0.9995					4.0282	33.138
164.58		284	0.99936					4.0283	33.133
104.67		285	0.99922					4.0284	33.128
98.47		286	0.99908					4.0285	33.124
49.579		287	0.99893					4.0286	33.119
248.58		288	0.99878					4.0287	33.114
183.86		289	0.99866					4.0288	33.109
53.711		290	0.99857					4.0289	33.105
162.51		291	0.99849					4.029	33.1
208.65		292	0.99842					4.0291	33.095
283.7		293	0.99834					4.0292	33.091
52.334		294	0.99827					4.0293	33.086
176.28		295	0.99823					4.0294	33.081
109.49		296	0.99823					4.0295	33.076
77.123		297	0.99824					4.0296	33.072
113.62		298	0.99824					4.0297	33.067
112.24		299	0.99826					4.0298	33.062
38.562		300	0.9983					4.0299	33.058
50.956		301	0.99836					4.03	33.053
82.632		302	0.99845					4.0301	33.048
147.36		303	0.99854					4.0302	33.043
55.777		304	0.99863					4.0303	33.039
70.926		305	0.99874					4.0304	33.034
8.2632		306	0.99886					4.0305	33.029
95.027		307	0.99901					4.0306	33.025
695.49		308	0.99916					4.0307	33.02
300.23		309	0.9993					4.0308	33.015
777.43		310	0.99942					4.0309	33.01
394.57		311	0.99955					4.031	33.006
198.32		312	0.99969					4.0311	33.001
72.303		313	0.99984					4.0312	32.996
749.2		314	1					4.0313	32.992
108.11		315	1.0001					4.0314	32.987
98.47		316	1.0003					4.0315	32.982
97.093		317	1.0004					4.0316	32.978
70.237		318	1.0005					4.0317	32.973
130.83		319	1.0007					4.0318	32.968
329.84		320	1.0008					4.0319	32.963
369.09		321	1.001					4.032	32.959
72.992		322	1.0011					4.0321	32.954
83.321		323	1.0012					4.0322	32.949
156.31		324	1.0012					4.0323	32.945
168.02		325	1.0013					4.0324	32.94
145.29		326	1.0013					4.0325	32.935
101.91		327	1.0014					4.0326	32.93
278.19		328	1.0014					4.0327	32.926
110.18		329	1.0014					4.0328	32.921
48.891		330	1.0014					4.0329	32.916
121.88		331	1.0014					4.033	32.912
4.1316		332	1.0013					4.0331	32.907
63.351		333	1.0012					4.0332	32.902
76.435		334	1.0012					4.0333	32.898
144.61		335	1.0011					4.0334	32.893
20.658		336	1.0009					4.0335	32.888
249.96		337	1.0008					4.0336	32.883
59.908		338	1.0006					4.0337	32.879
134.97		339	1.0005					4.0338	32.874
124.64		340	1.0003					4.0339	32.869
108.8		341	1.0001					4.034	32.865
197.63		342	1					4.0341	32.86
60.597		343	0.9999					4.0342	32.855
72.303		344	0.99981					4.0343	32.85
144.61		345	0.99973					4.0344	32.846
63.351		346	0.99967					4.0345	32.841
103.98		347	0.99962					4.0346	32.836
109.49		348	0.99957					4.0347	32.832
64.728		349	0.99953					4.0348	32.827
415.23		350	0.99951					4.0349	32.822
381.48		351	0.9995					4.035	32.818
72.303		352	0.99952					4.0351	32.813
96.404		353	0.99955					4.0352	32.808
96.404		354	0.99959					4.0353	32.804
55.777		355	0.99964					4.0354	32.799
221.04		356	0.99971					4.0355	32.794
553.63		357	0.99981					4.0356	32.789
226.55		358	0.99991					4.0357	32.785
205.89		359	1					4.0358	32.78
364.96		360	1.0001					4.0359	32.775
84.698		361	1.0003					4.036	32.771
201.76		362	1.0004					4.0361	32.766
107.42		363	1.0006					4.0362	32.761
94.338		364	1.0007					4.0363	32.757
113.62		365	1.0008					4.0364	32.752
123.26		366	1.0009					4.0365	32.747
236.19		367	1.0011					4.0366	32.742
233.44		368	1.0012					4.0367	32.738
75.746		369	1.0013					4.0368	32.733
103.98		370	1.0014					4.0369	32.728
69.549		371	1.0015					4.037	32.724
66.106		372	1.0016					4.0371	32.719
141.16		373	1.0016					4.0372	32.714
278.88		374	1.0017					4.0373	32.71
81.255		375	1.0017					4.0374	32.705
261.67		376	1.0017					4.0375	32.7
501.99		377	1.0016					4.0376	32.695
66.106		378	1.0015					4.0377	32.691
296.79		379	1.0014					4.0378	32.686
82.632		380	1.0013					4.0379	32.681
378.73		381	1.0012					4.038	32.677
446.21		382	1.001					4.0381	32.672
183.86		383	1.0009					4.0382	32.667
31.676		384	1.0007					4.0383	32.663
22.035		385	1.0005					4.0384	32.658
199.01		386	1.0004					4.0385	32.653
274.75		387	1.0002					4.0386	32.649
207.96		388	1					4.0387	32.644
247.21		389	0.99986					4.0388	32.639
68.86		390	0.99971					4.0389	32.635
94.338		391	0.99957					4.039	32.63
83.321		392	0.99944					4.0391	32.625
72.303		393	0.99931					4.0392	32.62
486.15		394	0.9992					4.0393	32.616
104.67		395	0.9991					4.0394	32.611
168.71		396	0.99901					4.0395	32.606
165.95		397	0.99892					4.0396	32.602
119.13		398	0.99882					4.0397	32.597
72.303		399	0.99871					4.0398	32.592
53.022		400	0.9986					4.0399	32.588
306.43		401	0.9985					4.04	32.583
153.56		402	0.99841					4.0401	32.578
270.62		403	0.99834					4.0402	32.574
167.33		404	0.99828					4.0403	32.569
458.61		405	0.99823					4.0404	32.564
86.764		406	0.99818					4.0405	32.559
596.33		407	0.99814					4.0406	32.555
132.9		408	0.99812					4.0407	32.55
265.8		409	0.99813					4.0408	32.545
192.12		410	0.99817					4.0409	32.541
562.59		411	0.99826					4.041	32.536
76.435		412	0.99836					4.0411	32.531
70.926		413	0.99847					4.0412	32.527
100.54		414	0.99858					4.0413	32.522
201.76		415	0.99869					4.0414	32.517
234.81		416	0.99881					4.0415	32.513
440.7		417	0.99895					4.0416	32.508
77.812		418	0.9991					4.0417	32.503
785.69		419	0.99925					4.0418	32.499
60.597		420	0.99939					4.0419	32.494
620.43		421	0.99951					4.042	32.489
208.65		422	0.99962					4.0421	32.485
64.728		423	0.99973					4.0422	32.48
90.895		424	0.99983					4.0423	32.475
588.06		425	0.99993					4.0424	32.47
104.67		426	1					4.0425	32.466
109.49		427	1.0002					4.0426	32.461
278.19		428	1.0003					4.0427	32.456
61.974		429	1.0004					4.0428	32.452
93.65		430	1.0005					4.0429	32.447
82.632		431	1.0006					4.043	32.442
349.12		432	1.0006					4.0431	32.438
128.08		433	1.0007					4.0432	32.433
59.22		434	1.0007					4.0433	32.428
172.84		435	1.0008					4.0434	32.424
135.65		436	1.0008					4.0435	32.419
278.19		437	1.0008					4.0436	32.414
55.088		438	1.0009					4.0437	32.41
57.154		439	1.0009					4.0438	32.405
159.07		440	1.0009					4.0439	32.4
75.746		441	1.0009					4.044	32.396
49.579		442	1.0008					4.0441	32.391
128.77		443	1.0008					4.0442	32.386
172.84		444	1.0007					4.0443	32.382
81.255		445	1.0006					4.0444	32.377
234.81		446	1.0005					4.0445	32.372
86.075		447	1.0004					4.0446	32.368
149.43		448	1.0003					4.0447	32.363
57.154		449	1.0002					4.0448	32.358
172.84		450	1.0001					4.0449	32.354
151.49		451	1					4.045	32.349
344.99		452	0.99994					4.0451	32.344
203.83		453	0.99987					4.0452	32.339
280.26		454	0.99981					4.0453	32.335
132.9		455	0.99976					4.0454	32.33
121.19		456	0.9997					4.0455	32.325
106.73		457	0.99965					4.0456	32.321
88.141		458	0.99959					4.0457	32.316
393.19		459	0.99954					4.0458	32.311
89.518		460	0.99949					4.0459	32.307
396.63		461	0.99945					4.046	32.302
176.97		462	0.99941					4.0461	32.297
128.08		463	0.9994					4.0462	32.293
106.73		464	0.99938					4.0463	32.288
115		465	0.99938					4.0464	32.283
178.35		466	0.99938					4.0465	32.279
112.93		467	0.99938					4.0466	32.274
349.81		468	0.99939					4.0467	32.269
172.84		469	0.99939					4.0468	32.265
373.91		470	0.99943					4.0469	32.26
75.057		471	0.99949					4.047	32.255
106.73		472	0.99959					4.0471	32.251
125.33		473	0.99968					4.0472	32.246
68.86		474	0.99977					4.0473	32.241
61.285		475	0.99984					4.0474	32.237
76.435		476	0.9999					4.0475	32.232
100.54		477	0.99998					4.0476	32.227
86.075		478	1.0001					4.0477	32.223
248.58		479	1.0002					4.0478	32.218
74.369		480	1.0003					4.0479	32.213
207.27		481	1.0005					4.048	32.209
101.22		482	1.0006					4.0481	32.204
91.584		483	1.0007					4.0482	32.199
100.54		484	1.0008					4.0483	32.195
223.79		485	1.0009					4.0484	32.19
436.57		486	1.001					4.0485	32.185
153.56		487	1.001					4.0486	32.181
141.16		488	1.0011					4.0487	32.176
270.62		489	1.0011					4.0488	32.171
56.465		490	1.0011					4.0489	32.167
84.009		491	1.001					4.049	32.162
99.158		492	1.0009					4.0491	32.157
130.15		493	1.0008					4.0492	32.153
143.23		494	1.0007					4.0493	32.148
206.58		495	1.0005					4.0494	32.143
70.237		496	1.0004					4.0495	32.139
50.268		497	1.0002					4.0496	32.134
230.68		498	1.0001					4.0497	32.129
167.33		499	0.99991					4.0498	32.125
147.36		500	0.99977					4.0499	32.12
90.207		501	0.99966					4.05	32.115
286.46		502	0.99955					4.0501	32.111
74.369		503	0.99945					4.0502	32.106
119.82		504	0.99935					4.0503	32.101
75.746		505	0.99926					4.0504	32.097
143.92		506	0.9992					4.0505	32.092
55.088		507	0.99916					4.0506	32.087
114.31		508	0.99913					4.0507	32.083
204.51		509	0.99909					4.0508	32.078
72.303		510	0.99905					4.0509	32.073
246.52		511	0.99899					4.051	32.069
508.88		512	0.99894					4.0511	32.064
209.33								4.0512	32.059
99.847								4.0513	32.055
85.386								4.0514	32.05
141.16								4.0515	32.045
56.465								4.0516	32.041
108.8								4.0517	32.036
356.01								4.0518	32.031
78.5								4.0519	32.027
91.584								4.052	32.022
128.08								4.0521	32.017
362.89								4.0522	32.013
117.75								4.0523	32.008
84.698								4.0524	32.003
81.943								4.0525	31.999
274.75								4.0526	31.994
160.44								4.0527	31.989
152.18								4.0528	31.985
373.91								4.0529	31.98
187.3								4.053	31.975
62.663								4.0531	31.971
60.597								4.0532	31.966
59.22								4.0533	31.962
121.19								4.0534	31.957
279.57								4.0535	31.952
74.369								4.0536	31.948
141.16								4.0537	31.943
80.566								4.0538	31.938
345.68								4.0539	31.934
53.022								4.054	31.929
82.632								4.0541	31.924
57.154								4.0542	31.92
175.59								4.0543	31.915
583.24								4.0544	31.91
104.67								4.0545	31.906
61.974								4.0546	31.901
161.13								4.0547	31.896
53.711								4.0548	31.892
227.24								4.0549	31.887
289.9								4.055	31.882
72.303								4.0551	31.878
170.08								4.0552	31.873
63.351								4.0553	31.868
141.16								4.0554	31.864
333.97								4.0555	31.859
117.75								4.0556	31.854
119.13								4.0557	31.85
110.18								4.0558	31.845
384.93								4.0559	31.841
147.36								4.056	31.836
132.9								4.0561	31.831
278.88								4.0562	31.827
170.08								4.0563	31.822
331.22								4.0564	31.817
57.154								4.0565	31.813
128.77								4.0566	31.808
180.41								4.0567	31.803
55.088								4.0568	31.799
239.63								4.0569	31.794
382.17								4.057	31.789
71.614								4.0571	31.785
256.85								4.0572	31.78
218.97								4.0573	31.775
123.95								4.0574	31.771
77.812								4.0575	31.766
140.47								4.0576	31.761
189.37								4.0577	31.757
71.614								4.0578	31.752
84.009								4.0579	31.748
92.961								4.058	31.743
351.19								4.0581	31.738
390.44								4.0582	31.734
625.25								4.0583	31.729
165.26								4.0584	31.724
583.93								4.0585	31.72
88.829								4.0586	31.715
72.303								4.0587	31.71
84.698								4.0588	31.706
290.59								4.0589	31.701
119.13								4.059	31.696
75.057								4.0591	31.692
265.8								4.0592	31.687
46.136								4.0593	31.683
115.68								4.0594	31.678
475.82								4.0595	31.673
70.237								4.0596	31.669
97.781								4.0597	31.664
63.351								4.0598	31.659
325.02								4.0599	31.655
43.382								4.06	31.65
86.075								4.0601	31.645
68.171								4.0602	31.641
122.57								4.0603	31.636
105.36								4.0604	31.631
55.777								4.0605	31.627
112.24								4.0606	31.622
129.46								4.0607	31.618
75.057								4.0608	31.613
61.285								4.0609	31.608
89.518								4.061	31.604
83.321								4.0611	31.599
203.83								4.0612	31.594
72.992								4.0613	31.59
90.895								4.0614	31.585
251.34								4.0615	31.58
64.728								4.0616	31.576
165.95								4.0617	31.571
193.5								4.0618	31.567
278.88								4.0619	31.562
99.847								4.062	31.557
62.663								4.0621	31.553
229.3								4.0622	31.548
334.66								4.0623	31.543
241.7								4.0624	31.539
197.63								4.0625	31.534
413.16								4.0626	31.529
128.77								4.0627	31.525
121.19								4.0628	31.52
203.83								4.0629	31.516
421.42								4.063	31.511
373.91								4.0631	31.506
138.41								4.0632	31.502
311.25								4.0633	31.497
111.55								4.0634	31.492
285.77								4.0635	31.488
71.614								4.0636	31.483
74.369								4.0637	31.478
72.992								4.0638	31.474
90.895								4.0639	31.469
75.057								4.064	31.465
108.11								4.0641	31.46
184.54								4.0642	31.455
287.83								4.0643	31.451
130.15								4.0644	31.446
80.566								4.0645	31.441
69.549								4.0646	31.437
193.5								4.0647	31.432
92.272								4.0648	31.427
269.24								4.0649	31.423
60.597								4.065	31.418
62.663								4.0651	31.414
127.39								4.0652	31.409
300.92								4.0653	31.404
319.51								4.0654	31.4
123.26								4.0655	31.395
92.961								4.0656	31.39
178.35								4.0657	31.386
97.093								4.0658	31.381
65.417								4.0659	31.377
135.65								4.066	31.372
130.83								4.0661	31.367
141.16								4.0662	31.363
93.65								4.0663	31.358
152.18								4.0664	31.353
92.272								4.0665	31.349
88.829								4.0666	31.344
105.36								4.0667	31.34
66.794								4.0668	31.335
201.76								4.0669	31.33
81.943								4.067	31.326
101.22								4.0671	31.321
96.404								4.0672	31.316
112.93								4.0673	31.312
135.65								4.0674	31.307
81.943								4.0675	31.303
55.088								4.0676	31.298
573.6								4.0677	31.293
218.29								4.0678	31.289
103.98								4.0679	31.284
58.531								4.068	31.279
59.22								4.0681	31.275
194.87								4.0682	31.27
243.08								4.0683	31.266
266.49								4.0684	31.261
55.088								4.0685	31.256
111.55								4.0686	31.252
349.81								4.0687	31.247
75.057								4.0688	31.242
70.926								4.0689	31.238
99.847								4.069	31.233
74.369								4.0691	31.229
76.435								4.0692	31.224
134.97								4.0693	31.219
69.549								4.0694	31.215
110.18								4.0695	31.21
75.746								4.0696	31.205
77.123								4.0697	31.201
118.44								4.0698	31.196
249.96								4.0699	31.192
64.04								4.07	31.187
126.01								4.0701	31.182
78.5								4.0702	31.178
57.842								4.0703	31.173
99.158								4.0704	31.169
77.123								4.0705	31.164
90.207								4.0706	31.159
60.597								4.0707	31.155
320.2								4.0708	31.15
118.44								4.0709	31.145
152.18								4.071	31.141
174.9								4.0711	31.136
130.83								4.0712	31.132
114.31								4.0713	31.127
183.17								4.0714	31.122
106.04								4.0715	31.118
56.465								4.0716	31.113
359.45								4.0717	31.109
180.41								4.0718	31.104
121.19								4.0719	31.099
641.09								4.072	31.095
124.64								4.0721	31.09
164.58								4.0722	31.085
207.27								4.0723	31.081
54.399								4.0724	31.076
113.62								4.0725	31.072
48.891								4.0726	31.067
104.67								4.0727	31.062
55.777								4.0728	31.058
55.777								4.0729	31.053
148.74								4.073	31.049
152.87								4.0731	31.044
231.37								4.0732	31.039
567.41								4.0733	31.035
205.89								4.0734	31.03
97.781								4.0735	31.025
130.15								4.0736	31.021
214.15								4.0737	31.016
46.136								4.0738	31.012
70.926								4.0739	31.007
74.369								4.074	31.002
225.86								4.0741	30.998
201.76								4.0742	30.993
143.92								4.0743	30.989
125.33								4.0744	30.984
72.992								4.0745	30.979
62.663								4.0746	30.975
56.465								4.0747	30.97
82.632								4.0748	30.966
238.94								4.0749	30.961
114.31								4.075	30.956
84.698								4.0751	30.952
116.37								4.0752	30.947
83.321								4.0753	30.943
53.711								4.0754	30.938
207.96								4.0755	30.933
64.04								4.0756	30.929
241.7								4.0757	30.924
72.992								4.0758	30.919
178.35								4.0759	30.915
95.027								4.076	30.91
258.23								4.0761	30.906
59.22								4.0762	30.901
69.549								4.0763	30.896
312.62								4.0764	30.892
66.794								4.0765	30.887
98.47								4.0766	30.883
341.55								4.0767	30.878
154.94								4.0768	30.873
153.56								4.0769	30.869
508.19								4.077	30.864
116.37								4.0771	30.86
375.98								4.0772	30.855
95.715								4.0773	30.85
77.123								4.0774	30.846
151.49								4.0775	30.841
81.943								4.0776	30.837
66.794								4.0777	30.832
168.02								4.0778	30.827
90.207								4.0779	30.823
139.79								4.078	30.818
75.057								4.0781	30.814
55.088								4.0782	30.809
264.42								4.0783	30.804
118.44								4.0784	30.8
639.71								4.0785	30.795
94.338								4.0786	30.791
70.237								4.0787	30.786
125.33								4.0788	30.781
78.5								4.0789	30.777
220.35								4.079	30.772
75.057								4.0791	30.768
379.42								4.0792	30.763
184.54								4.0793	30.758
64.728								4.0794	30.754
108.8								4.0795	30.749
73.68								4.0796	30.745
550.88								4.0797	30.74
134.97								4.0798	30.735
196.94								4.0799	30.731
80.566								4.08	30.726
106.73								4.0801	30.722
64.04								4.0802	30.717
228.62								4.0803	30.712
105.36								4.0804	30.708
66.106								4.0805	30.703
66.794								4.0806	30.699
210.71								4.0807	30.694
493.04								4.0808	30.689
186.61								4.0809	30.685
22.035								4.081	30.68
60.597								4.0811	30.676
192.12								4.0812	30.671
117.06								4.0813	30.667
121.88								4.0814	30.662
92.961								4.0815	30.657
280.26								4.0816	30.653
84.009								4.0817	30.648
84.009								4.0818	30.644
83.321								4.0819	30.639
97.093								4.082	30.634
98.47								4.0821	30.63
69.549								4.0822	30.625
104.67								4.0823	30.621
60.597								4.0824	30.616
72.303								4.0825	30.611
51.645								4.0826	30.607
70.926								4.0827	30.602
97.781								4.0828	30.598
51.645								4.0829	30.593
22.724								4.083	30.588
185.92								4.0831	30.584
48.891								4.0832	30.579
99.158								4.0833	30.575
77.123								4.0834	30.57
82.632								4.0835	30.566
61.285								4.0836	30.561
132.9								4.0837	30.556
43.382								4.0838	30.552
127.39								4.0839	30.547
53.711								4.084	30.543
79.189								4.0841	30.538
78.5								4.0842	30.533
93.65								4.0843	30.529
479.27								4.0844	30.524
159.76								4.0845	30.52
169.4								4.0846	30.515
59.22								4.0847	30.51
234.81								4.0848	30.506
184.54								4.0849	30.501
301.61								4.085	30.497
59.22								4.0851	30.492
134.28								4.0852	30.488
389.06								4.0853	30.483
134.28								4.0854	30.478
342.23								4.0855	30.474
228.62								4.0856	30.469
55.088								4.0857	30.465
55.777								4.0858	30.46
66.794								4.0859	30.455
66.106								4.086	30.451
107.42								4.0861	30.446
67.483								4.0862	30.442
98.47								4.0863	30.437
57.842								4.0864	30.433
59.22								4.0865	30.428
70.237								4.0866	30.423
99.847								4.0867	30.419
109.49								4.0868	30.414
130.15								4.0869	30.41
139.79								4.087	30.405
107.42								4.0871	30.4
63.351								4.0872	30.396
107.42								4.0873	30.391
93.65								4.0874	30.387
81.943								4.0875	30.382
50.956								4.0876	30.378
81.943								4.0877	30.373
55.088								4.0878	30.368
48.891								4.0879	30.364
154.25								4.088	30.359
213.47								4.0881	30.355
139.1								4.0882	30.35
60.597								4.0883	30.346
227.24								4.0884	30.341
72.992								4.0885	30.336
59.22								4.0886	30.332
86.764								4.0887	30.327
82.632								4.0888	30.323
53.022								4.0889	30.318
57.154								4.089	30.313
61.285								4.0891	30.309
77.812								4.0892	30.304
126.01								4.0893	30.3
135.65								4.0894	30.295
83.321								4.0895	30.291
50.956								4.0896	30.286
70.237								4.0897	30.281
152.18								4.0898	30.277
154.25								4.0899	30.272
64.04								4.09	30.268
66.106								4.0901	30.263
160.44								4.0902	30.259
201.07								4.0903	30.254
59.908								4.0904	30.249
60.597								4.0905	30.245
138.41								4.0906	30.24
72.992								4.0907	30.236
110.18								4.0908	30.231
93.65								4.0909	30.227
103.29								4.091	30.222
79.878								4.0911	30.217
99.158								4.0912	30.213
74.369								4.0913	30.208
68.86								4.0914	30.204
169.4								4.0915	30.199
12.395								4.0916	30.195
121.88								4.0917	30.19
83.321								4.0918	30.185
108.8								4.0919	30.181
166.64								4.092	30.176
103.98								4.0921	30.172
141.85								4.0922	30.167
66.106								4.0923	30.163
211.4								4.0924	30.158
58.531								4.0925	30.153
93.65								4.0926	30.149
120.5								4.0927	30.144
81.943								4.0928	30.14
79.189								4.0929	30.135
88.141								4.093	30.131
67.483								4.0931	30.126
55.777								4.0932	30.122
175.59								4.0933	30.117
63.351								4.0934	30.112
49.579								4.0935	30.108
324.33								4.0936	30.103
187.3								4.0937	30.099
219.66								4.0938	30.094
181.79								4.0939	30.09
43.382								4.094	30.085
128.77								4.0941	30.08
103.98								4.0942	30.076
61.285								4.0943	30.071
93.65								4.0944	30.067
61.285								4.0945	30.062
64.04								4.0946	30.058
111.55								4.0947	30.053
150.11								4.0948	30.048
39.939								4.0949	30.044
72.303								4.095	30.039
464.12								4.0951	30.035
143.23								4.0952	30.03
122.57								4.0953	30.026
585.31								4.0954	30.021
341.55								4.0955	30.017
103.98								4.0956	30.012
749.89								4.0957	30.007
482.02								4.0958	30.003
435.2								4.0959	29.998
99.158								4.096	29.994
42.693								4.0961	29.989
83.321								4.0962	29.985
95.027								4.0963	29.98
192.81								4.0964	29.975
253.4								4.0965	29.971
114.31								4.0966	29.966
79.189								4.0967	29.962
60.597								4.0968	29.957
64.04								4.0969	29.953
66.106								4.097	29.948
66.106								4.0971	29.944
282.33								4.0972	29.939
123.95								4.0973	29.934
101.91								4.0974	29.93
92.961								4.0975	29.925
48.891								4.0976	29.921
49.579								4.0977	29.916
267.18								4.0978	29.912
239.63								4.0979	29.907
321.58								4.098	29.903
185.92								4.0981	29.898
40.627								4.0982	29.893
5.5088								4.0983	29.889
378.04								4.0984	29.884
77.123								4.0985	29.88
56.465								4.0986	29.875
160.44								4.0987	29.871
276.13								4.0988	29.866
121.88								4.0989	29.862
66.106								4.099	29.857
61.974								4.0991	29.852
92.961								4.0992	29.848
666.56								4.0993	29.843
291.97								4.0994	29.839
197.63								4.0995	29.834
453.1								4.0996	29.83
89.518								4.0997	29.825
696.17								4.0998	29.821
44.759								4.0999	29.816
336.04								4.1	29.811
189.37								4.1001	29.807
124.64								4.1002	29.802
130.83								4.1003	29.798
128.08								4.1004	29.793
332.59								4.1005	29.789
89.518								4.1006	29.784
314.69								4.1007	29.78
112.24								4.1008	29.775
57.842								4.1009	29.771
221.73								4.101	29.766
170.77								4.1011	29.761
406.96								4.1012	29.757
81.943								4.1013	29.752
61.285								4.1014	29.748
75.746								4.1015	29.743
274.06								4.1016	29.739
263.05								4.1017	29.734
340.86								4.1018	29.73
272.69								4.1019	29.725
358.76								4.102	29.721
517.14								4.1021	29.716
190.05								4.1022	29.711
348.43								4.1023	29.707
73.68								4.1024	29.702
87.452								4.1025	29.698
58.531								4.1026	29.693
263.05								4.1027	29.689
72.303								4.1028	29.684
132.9								4.1029	29.68
251.34								4.103	29.675
134.28								4.1031	29.671
785								4.1032	29.666
146.67								4.1033	29.661
86.075								4.1034	29.657
780.18								4.1035	29.652
69.549								4.1036	29.648
405.59								4.1037	29.643
112.93								4.1038	29.639
80.566								4.1039	29.634
149.43								4.104	29.63
87.452								4.1041	29.625
61.974								4.1042	29.621
141.16								4.1043	29.616
187.3								4.1044	29.611
129.46								4.1045	29.607
132.9								4.1046	29.602
172.15								4.1047	29.598
156.31								4.1048	29.593
60.597								4.1049	29.589
70.926								4.105	29.584
287.15								4.1051	29.58
256.85								4.1052	29.575
81.255								4.1053	29.571
169.4								4.1054	29.566
211.4								4.1055	29.561
55.777								4.1056	29.557
210.02								4.1057	29.552
433.13								4.1058	29.548
245.83								4.1059	29.543
95.715								4.106	29.539
214.15								4.1061	29.534
291.97								4.1062	29.53
201.07								4.1063	29.525
404.9								4.1064	29.521
601.84								4.1065	29.516
474.45								4.1066	29.512
643.84								4.1067	29.507
132.9								4.1068	29.503
105.36								4.1069	29.498
113.62								4.107	29.493
157								4.1071	29.489
83.321								4.1072	29.484
64.728								4.1073	29.48
86.764								4.1074	29.475
145.98								4.1075	29.471
77.812								4.1076	29.466
71.614								4.1077	29.462
110.86								4.1078	29.457
165.26								4.1079	29.453
131.52								4.108	29.448
50.956								4.1081	29.444
187.99								4.1082	29.439
273.37								4.1083	29.434
95.715								4.1084	29.43
68.86								4.1085	29.425
217.6								4.1086	29.421
117.06								4.1087	29.416
90.895								4.1088	29.412
61.285								4.1089	29.407
318.13								4.109	29.403
181.1								4.1091	29.398
269.93								4.1092	29.394
106.73								4.1093	29.389
77.123								4.1094	29.385
159.76								4.1095	29.38
113.62								4.1096	29.376
145.98								4.1097	29.371
138.41								4.1098	29.367
183.86								4.1099	29.362
735.42								4.11	29.357
169.4								4.1101	29.353
272								4.1102	29.348
260.98								4.1103	29.344
453.79								4.1104	29.339
320.89								4.1105	29.335
161.13								4.1106	29.33
174.9								4.1107	29.326
93.65								4.1108	29.321
66.106								4.1109	29.317
159.76								4.111	29.312
272.69								4.1111	29.308
305.74								4.1112	29.303
82.632								4.1113	29.299
125.33								4.1114	29.294
578.42								4.1115	29.29
106.73								4.1116	29.285
199.01								4.1117	29.28
77.123								4.1118	29.276
174.9								4.1119	29.271
61.285								4.112	29.267
208.65								4.1121	29.262
82.632								4.1122	29.258
539.17								4.1123	29.253
140.47								4.1124	29.249
97.093								4.1125	29.244
83.321								4.1126	29.24
163.2								4.1127	29.235
83.321								4.1128	29.231
362.2								4.1129	29.226
125.33								4.113	29.222
123.26								4.1131	29.217
127.39								4.1132	29.213
95.715								4.1133	29.208
134.97								4.1134	29.204
190.74								4.1135	29.199
78.5								4.1136	29.195
57.842								4.1137	29.19
154.94								4.1138	29.185
123.26								4.1139	29.181
230.68								4.114	29.176
77.123								4.1141	29.172
108.11								4.1142	29.167
92.961								4.1143	29.163
65.417								4.1144	29.158
75.746								4.1145	29.154
181.79								4.1146	29.149
181.79								4.1147	29.145
180.41								4.1148	29.14
137.72								4.1149	29.136
165.26								4.115	29.131
99.158								4.1151	29.127
88.141								4.1152	29.122
104.67								4.1153	29.118
56.465								4.1154	29.113
64.728								4.1155	29.109
524.02								4.1156	29.104
27.544								4.1157	29.1
87.452								4.1158	29.095
302.3								4.1159	29.091
108.8								4.116	29.086
335.35								4.1161	29.082
147.36								4.1162	29.077
714.77								4.1163	29.073
130.15								4.1164	29.068
220.35								4.1165	29.064
117.06								4.1166	29.059
197.63								4.1167	29.054
141.85								4.1168	29.05
327.77								4.1169	29.045
57.154								4.117	29.041
327.08								4.1171	29.036
251.34								4.1172	29.032
196.94								4.1173	29.027
116.37								4.1174	29.023
97.781								4.1175	29.018
85.386								4.1176	29.014
117.75								4.1177	29.009
77.123								4.1178	29.005
208.65								4.1179	29
67.483								4.118	28.996
54.399								4.1181	28.991
424.18								4.1182	28.987
484.77								4.1183	28.982
143.23								4.1184	28.978
90.207								4.1185	28.973
145.98								4.1186	28.969
349.12								4.1187	28.964
49.579								4.1188	28.96
236.88								4.1189	28.955
123.95								4.119	28.951
204.51								4.1191	28.946
76.435								4.1192	28.942
74.369								4.1193	28.937
90.207								4.1194	28.933
98.47								4.1195	28.928
165.95								4.1196	28.924
183.17								4.1197	28.919
426.93								4.1198	28.915
69.549								4.1199	28.91
538.49								4.12	28.906
488.91								4.1201	28.901
127.39								4.1202	28.897
80.566								4.1203	28.892
61.285								4.1204	28.888
134.28								4.1205	28.883
84.698								4.1206	28.879
77.812								4.1207	28.874
64.728								4.1208	28.87
105.36								4.1209	28.865
153.56								4.121	28.861
430.38								4.1211	28.856
65.417								4.1212	28.852
329.15								4.1213	28.847
117.75								4.1214	28.843
205.2								4.1215	28.838
331.91								4.1216	28.834
122.57								4.1217	28.829
105.36								4.1218	28.825
66.794								4.1219	28.82
198.32								4.122	28.816
119.13								4.1221	28.811
66.794								4.1222	28.807
61.974								4.1223	28.802
93.65								4.1224	28.798
115.68								4.1225	28.793
85.386								4.1226	28.789
102.6								4.1227	28.784
124.64								4.1228	28.779
189.37								4.1229	28.775
94.338								4.123	28.77
68.171								4.1231	28.766
51.645								4.1232	28.761
193.5								4.1233	28.757
643.15								4.1234	28.752
70.926								4.1235	28.748
113.62								4.1236	28.743
75.057								4.1237	28.739
590.82								4.1238	28.734
142.54								4.1239	28.73
473.07								4.124	28.726
102.6								4.1241	28.721
88.141								4.1242	28.717
71.614								4.1243	28.712
64.728								4.1244	28.708
149.43								4.1245	28.703
110.18								4.1246	28.699
448.28								4.1247	28.694
331.91								4.1248	28.69
475.82								4.1249	28.685
145.29								4.125	28.681
125.33								4.1251	28.676
196.94								4.1252	28.672
239.63								4.1253	28.667
287.15								4.1254	28.663
230.68								4.1255	28.658
77.123								4.1256	28.654
79.189								4.1257	28.649
69.549								4.1258	28.645
62.663								4.1259	28.64
94.338								4.126	28.636
172.15								4.1261	28.631
119.13								4.1262	28.627
275.44								4.1263	28.622
96.404								4.1264	28.618
76.435								4.1265	28.613
120.5								4.1266	28.609
75.057								4.1267	28.604
84.009								4.1268	28.6
156.31								4.1269	28.595
466.18								4.127	28.591
90.895								4.1271	28.586
623.87								4.1272	28.582
88.829								4.1273	28.577
150.11								4.1274	28.573
130.15								4.1275	28.568
479.27								4.1276	28.564
58.531								4.1277	28.559
477.2								4.1278	28.555
217.6								4.1279	28.55
302.98								4.128	28.546
57.842								4.1281	28.541
62.663								4.1282	28.537
81.943								4.1283	28.532
235.5								4.1284	28.528
110.18								4.1285	28.523
174.9								4.1286	28.519
9.6404								4.1287	28.514
410.41								4.1288	28.51
66.794								4.1289	28.505
13.772								4.129	28.501
576.36								4.1291	28.496
283.01								4.1292	28.492
218.29								4.1293	28.487
325.71								4.1294	28.483
475.13								4.1295	28.478
165.95								4.1296	28.474
147.36								4.1297	28.469
468.94								4.1298	28.465
399.39								4.1299	28.46
107.42								4.13	28.456
300.92								4.1301	28.451
193.5								4.1302	28.447
174.9								4.1303	28.443
110.18								4.1304	28.438
116.37								4.1305	28.434
108.8								4.1306	28.429
404.21								4.1307	28.425
79.189								4.1308	28.42
462.74								4.1309	28.416
154.94								4.131	28.411
72.992								4.1311	28.407
197.63								4.1312	28.402
366.34								4.1313	28.398
73.68								4.1314	28.393
614.23								4.1315	28.389
77.812								4.1316	28.384
394.57								4.1317	28.38
472.38								4.1318	28.375
139.1								4.1319	28.371
130.15								4.132	28.366
80.566								4.1321	28.362
67.483								4.1322	28.357
134.28								4.1323	28.353
108.8								4.1324	28.348
69.549								4.1325	28.344
57.842								4.1326	28.339
112.93								4.1327	28.335
99.847								4.1328	28.33
133.59								4.1329	28.326
147.36								4.133	28.322
77.123								4.1331	28.317
164.58								4.1332	28.313
102.6								4.1333	28.308
69.549								4.1334	28.304
99.158								4.1335	28.299
78.5								4.1336	28.295
79.878								4.1337	28.29
107.42								4.1338	28.286
75.057								4.1339	28.281
159.07								4.134	28.277
95.027								4.1341	28.272
170.08								4.1342	28.268
90.895								4.1343	28.263
75.057								4.1344	28.259
74.369								4.1345	28.254
167.33								4.1346	28.25
85.386								4.1347	28.245
88.141								4.1348	28.241
181.1								4.1349	28.236
33.053								4.135	28.232
77.123								4.1351	28.227
35.807								4.1352	28.223
68.86								4.1353	28.219
181.1								4.1354	28.214
55.777								4.1355	28.21
69.549								4.1356	28.205
152.18								4.1357	28.201
225.17								4.1358	28.196
75.746								4.1359	28.192
152.87								4.136	28.187
72.303								4.1361	28.183
85.386								4.1362	28.178
109.49								4.1363	28.174
128.77								4.1364	28.169
96.404								4.1365	28.165
112.24								4.1366	28.16
104.67								4.1367	28.156
100.54								4.1368	28.151
99.158								4.1369	28.147
141.85								4.137	28.143
61.974								4.1371	28.138
75.057								4.1372	28.134
112.24								4.1373	28.129
29.61								4.1374	28.125
62.663								4.1375	28.12
58.531								4.1376	28.116
88.829								4.1377	28.111
54.399								4.1378	28.107
77.123								4.1379	28.102
106.04								4.138	28.098
64.04								4.1381	28.093
218.29								4.1382	28.089
62.663								4.1383	28.084
64.04								4.1384	28.08
64.04								4.1385	28.075
130.15								4.1386	28.071
230.68								4.1387	28.067
58.531								4.1388	28.062
87.452								4.1389	28.058
66.794								4.139	28.053
145.98								4.1391	28.049
77.812								4.1392	28.044
105.36								4.1393	28.04
75.057								4.1394	28.035
499.24								4.1395	28.031
233.44								4.1396	28.026
106.04								4.1397	28.022
302.98								4.1398	28.017
202.45								4.1399	28.013
431.06								4.14	28.009
154.25								4.1401	28.004
201.76								4.1402	28
99.847								4.1403	27.995
143.23								4.1404	27.991
368.4								4.1405	27.986
102.6								4.1406	27.982
155.62								4.1407	27.977
85.386								4.1408	27.973
79.189								4.1409	27.968
155.62								4.141	27.964
257.54								4.1411	27.959
92.272								4.1412	27.955
70.926								4.1413	27.95
157								4.1414	27.946
110.18								4.1415	27.942
79.878								4.1416	27.937
53.022								4.1417	27.933
190.05								4.1418	27.928
103.29								4.1419	27.924
148.05								4.142	27.919
192.81								4.1421	27.915
224.48								4.1422	27.91
90.895								4.1423	27.906
149.43								4.1424	27.901
91.584								4.1425	27.897
90.207								4.1426	27.893
64.04								4.1427	27.888
278.88								4.1428	27.884
331.22								4.1429	27.879
212.78								4.143	27.875
194.19								4.1431	27.87
81.943								4.1432	27.866
510.94								4.1433	27.861
104.67								4.1434	27.857
66.794								4.1435	27.852
165.26								4.1436	27.848
116.37								4.1437	27.843
112.24								4.1438	27.839
66.794								4.1439	27.835
77.812								4.144	27.83
108.8								4.1441	27.826
82.632								4.1442	27.821
110.86								4.1443	27.817
78.5								4.1444	27.812
160.44								4.1445	27.808
409.03								4.1446	27.803
468.94								4.1447	27.799
53.022								4.1448	27.794
79.189								4.1449	27.79
154.25								4.145	27.786
61.285								4.1451	27.781
88.829								4.1452	27.777
169.4								4.1453	27.772
97.093								4.1454	27.768
95.027								4.1455	27.763
139.1								4.1456	27.759
532.29								4.1457	27.754
117.06								4.1458	27.75
72.303								4.1459	27.746
36.496								4.146	27.741
114.31								4.1461	27.737
128.77								4.1462	27.732
96.404								4.1463	27.728
155.62								4.1464	27.723
70.926								4.1465	27.719
78.5								4.1466	27.714
67.483								4.1467	27.71
265.11								4.1468	27.705
66.106								4.1469	27.701
413.16								4.147	27.697
114.31								4.1471	27.692
155.62								4.1472	27.688
28.921								4.1473	27.683
81.255								4.1474	27.679
69.549								4.1475	27.674
114.31								4.1476	27.67
85.386								4.1477	27.665
129.46								4.1478	27.661
86.075								4.1479	27.657
61.285								4.148	27.652
99.847								4.1481	27.648
59.908								4.1482	27.643
109.49								4.1483	27.639
138.41								4.1484	27.634
60.597								4.1485	27.63
68.86								4.1486	27.625
95.715								4.1487	27.621
142.54								4.1488	27.617
86.764								4.1489	27.612
113.62								4.149	27.608
61.285								4.1491	27.603
106.73								4.1492	27.599
70.926								4.1493	27.594
165.26								4.1494	27.59
73.68								4.1495	27.585
106.04								4.1496	27.581
267.87								4.1497	27.577
580.49								4.1498	27.572
99.158								4.1499	27.568
619.74								4.15	27.563
185.92								4.1501	27.559
213.47								4.1502	27.554
75.057								4.1503	27.55
229.99								4.1504	27.545
517.83								4.1505	27.541
56.465								4.1506	27.537
111.55								4.1507	27.532
83.321								4.1508	27.528
88.141								4.1509	27.523
205.2								4.151	27.519
57.154								4.1511	27.514
191.43								4.1512	27.51
157.69								4.1513	27.505
53.022								4.1514	27.501
287.15								4.1515	27.497
116.37								4.1516	27.492
203.14								4.1517	27.488
77.812								4.1518	27.483
75.746								4.1519	27.479
170.77								4.152	27.474
115.68								4.1521	27.47
90.895								4.1522	27.466
91.584								4.1523	27.461
83.321								4.1524	27.457
214.84								4.1525	27.452
108.8								4.1526	27.448
201.07								4.1527	27.443
239.63								4.1528	27.439
58.531								4.1529	27.434
388.37								4.153	27.43
311.94								4.1531	27.426
753.33								4.1532	27.421
742.31								4.1533	27.417
527.47								4.1534	27.412
239.63								4.1535	27.408
59.22								4.1536	27.403
407.65								4.1537	27.399
140.47								4.1538	27.395
53.711								4.1539	27.39
186.61								4.154	27.386
233.44								4.1541	27.381
776.05								4.1542	27.377
103.29								4.1543	27.372
79.189								4.1544	27.368
85.386								4.1545	27.363
81.255								4.1546	27.359
86.075								4.1547	27.355
459.98								4.1548	27.35
102.6								4.1549	27.346
75.057								4.155	27.341
130.83								4.1551	27.337
92.961								4.1552	27.332
91.584								4.1553	27.328
103.98								4.1554	27.324
70.237								4.1555	27.319
58.531								4.1556	27.315
66.794								4.1557	27.31
212.09								4.1558	27.306
103.29								4.1559	27.301
302.98								4.156	27.297
80.566								4.1561	27.293
72.303								4.1562	27.288
150.8								4.1563	27.284
172.84								4.1564	27.279
125.33								4.1565	27.275
139.79								4.1566	27.27
207.27								4.1567	27.266
450.34								4.1568	27.262
75.746								4.1569	27.257
205.89								4.157	27.253
79.878								4.1571	27.248
186.61								4.1572	27.244
73.68								4.1573	27.239
152.18								4.1574	27.235
53.711								4.1575	27.231
101.91								4.1576	27.226
77.123								4.1577	27.222
263.05								4.1578	27.217
70.926								4.1579	27.213
461.36								4.158	27.208
88.829								4.1581	27.204
66.794								4.1582	27.2
194.19								4.1583	27.195
227.24								4.1584	27.191
149.43								4.1585	27.186
41.316								4.1586	27.182
130.15								4.1587	27.177
81.255								4.1588	27.173
103.29								4.1589	27.169
48.891								4.159	27.164
216.22								4.1591	27.16
47.513								4.1592	27.155
92.272								4.1593	27.151
206.58								4.1594	27.147
99.158								4.1595	27.142
72.303								4.1596	27.138
332.59								4.1597	27.133
86.764								4.1598	27.129
212.09								4.1599	27.124
128.77								4.16	27.12
139.1								4.1601	27.116
433.13								4.1602	27.111
59.908								4.1603	27.107
56.465								4.1604	27.102
120.5								4.1605	27.098
144.61								4.1606	27.093
68.171								4.1607	27.089
87.452								4.1608	27.085
297.48								4.1609	27.08
92.961								4.161	27.076
73.68								4.1611	27.071
56.465								4.1612	27.067
151.49								4.1613	27.063
143.92								4.1614	27.058
365.65								4.1615	27.054
424.87								4.1616	27.049
176.28								4.1617	27.045
68.171								4.1618	27.04
110.86								4.1619	27.036
227.93								4.162	27.032
727.85								4.1621	27.027
66.794								4.1622	27.023
131.52								4.1623	27.018
163.2								4.1624	27.014
122.57								4.1625	27.01
192.81								4.1626	27.005
55.088								4.1627	27.001
55.088								4.1628	26.996
254.78								4.1629	26.992
69.549								4.163	26.987
88.829								4.1631	26.983
179.72								4.1632	26.979
93.65								4.1633	26.974
64.04								4.1634	26.97
336.73								4.1635	26.965
307.12								4.1636	26.961
216.91								4.1637	26.957
170.08								4.1638	26.952
154.94								4.1639	26.948
106.73								4.164	26.943
79.878								4.1641	26.939
66.106								4.1642	26.935
124.64								4.1643	26.93
83.321								4.1644	26.926
92.961								4.1645	26.921
44.759								4.1646	26.917
194.19								4.1647	26.912
110.18								4.1648	26.908
243.76								4.1649	26.904
53.711								4.165	26.899
274.06								4.1651	26.895
767.79								4.1652	26.89
90.207								4.1653	26.886
245.14								4.1654	26.882
106.73								4.1655	26.877
81.255								4.1656	26.873
114.31								4.1657	26.868
101.22								4.1658	26.864
539.86								4.1659	26.86
332.59								4.166	26.855
90.207								4.1661	26.851
333.28								4.1662	26.846
181.1								4.1663	26.842
64.04								4.1664	26.837
773.99								4.1665	26.833
172.15								4.1666	26.829
292.66								4.1667	26.824
123.26								4.1668	26.82
191.43								4.1669	26.815
331.91								4.167	26.811
320.2								4.1671	26.807
489.59								4.1672	26.802
246.52								4.1673	26.798
209.33								4.1674	26.793
206.58								4.1675	26.789
185.92								4.1676	26.785
117.75								4.1677	26.78
269.24								4.1678	26.776
87.452								4.1679	26.771
101.91								4.168	26.767
61.974								4.1681	26.763
295.41								4.1682	26.758
77.123								4.1683	26.754
274.06								4.1684	26.749
338.79								4.1685	26.745
53.711								4.1686	26.741
64.728								4.1687	26.736
109.49								4.1688	26.732
148.05								4.1689	26.727
60.597								4.169	26.723
48.202								4.1691	26.719
95.715								4.1692	26.714
82.632								4.1693	26.71
411.09								4.1694	26.705
72.303								4.1695	26.701
129.46								4.1696	26.697
81.255								4.1697	26.692
99.158								4.1698	26.688
94.338								4.1699	26.683
141.85								4.17	26.679
162.51								4.1701	26.675
112.93								4.1702	26.67
84.698								4.1703	26.666
172.84								4.1704	26.661
185.92								4.1705	26.657
77.812								4.1706	26.653
222.42								4.1707	26.648
195.56								4.1708	26.644
51.645								4.1709	26.639
55.088								4.171	26.635
227.24								4.1711	26.631
114.31								4.1712	26.626
93.65								4.1713	26.622
53.711								4.1714	26.617
60.597								4.1715	26.613
61.974								4.1716	26.609
95.715								4.1717	26.604
81.255								4.1718	26.6
52.334								4.1719	26.595
389.06								4.172	26.591
189.37								4.1721	26.587
142.54								4.1722	26.582
108.11								4.1723	26.578
143.23								4.1724	26.573
111.55								4.1725	26.569
44.07								4.1726	26.565
67.483								4.1727	26.56
256.16								4.1728	26.556
178.35								4.1729	26.551
127.39								4.173	26.547
127.39								4.1731	26.543
172.84								4.1732	26.538
123.26								4.1733	26.534
294.72								4.1734	26.529
79.189								4.1735	26.525
332.59								4.1736	26.521
509.56								4.1737	26.516
339.48								4.1738	26.512
80.566								4.1739	26.508
448.97								4.174	26.503
60.597								4.1741	26.499
123.95								4.1742	26.494
52.334								4.1743	26.49
134.28								4.1744	26.486
90.895								4.1745	26.481
305.74								4.1746	26.477
465.49								4.1747	26.472
117.75								4.1748	26.468
260.29								4.1749	26.464
141.16								4.175	26.459
153.56								4.1751	26.455
105.36								4.1752	26.45
516.45								4.1753	26.446
333.28								4.1754	26.442
312.62								4.1755	26.437
66.794								4.1756	26.433
122.57								4.1757	26.429
61.285								4.1758	26.424
111.55								4.1759	26.42
200.38								4.176	26.415
342.23								4.1761	26.411
420.73								4.1762	26.407
101.91								4.1763	26.402
249.96								4.1764	26.398
143.92								4.1765	26.393
83.321								4.1766	26.389
279.57								4.1767	26.385
668.63								4.1768	26.38
214.15								4.1769	26.376
57.154								4.177	26.371
314.69								4.1771	26.367
101.22								4.1772	26.363
344.3								4.1773	26.358
650.73								4.1774	26.354
87.452								4.1775	26.35
349.81								4.1776	26.345
69.549								4.1777	26.341
114.31								4.1778	26.336
51.645								4.1779	26.332
59.908								4.178	26.328
64.04								4.1781	26.323
62.663								4.1782	26.319
144.61								4.1783	26.314
289.9								4.1784	26.31
496.48								4.1785	26.306
84.009								4.1786	26.301
99.158								4.1787	26.297
163.2								4.1788	26.293
457.92								4.1789	26.288
103.29								4.179	26.284
391.81								4.1791	26.279
66.794								4.1792	26.275
128.77								4.1793	26.271
92.961								4.1794	26.266
72.992								4.1795	26.262
176.97								4.1796	26.258
78.5								4.1797	26.253
175.59								4.1798	26.249
398.01								4.1799	26.244
169.4								4.18	26.24
190.74								4.1801	26.236
252.72								4.1802	26.231
61.285								4.1803	26.227
79.189								4.1804	26.223
299.54								4.1805	26.218
118.44								4.1806	26.214
391.81								4.1807	26.209
148.05								4.1808	26.205
64.04								4.1809	26.201
112.24								4.181	26.196
84.009								4.1811	26.192
212.78								4.1812	26.187
332.59								4.1813	26.183
87.452								4.1814	26.179
137.72								4.1815	26.174
96.404								4.1816	26.17
118.44								4.1817	26.166
72.992								4.1818	26.161
58.531								4.1819	26.157
716.14								4.182	26.152
131.52								4.1821	26.148
309.18								4.1822	26.144
221.04								4.1823	26.139
96.404								4.1824	26.135
479.95								4.1825	26.131
353.94								4.1826	26.126
105.36								4.1827	26.122
83.321								4.1828	26.117
443.46								4.1829	26.113
413.16								4.183	26.109
84.698								4.1831	26.104
95.027								4.1832	26.1
342.23								4.1833	26.096
264.42								4.1834	26.091
186.61								4.1835	26.087
137.72								4.1836	26.083
88.829								4.1837	26.078
75.746								4.1838	26.074
198.32								4.1839	26.069
652.1								4.184	26.065
248.58								4.1841	26.061
378.73								4.1842	26.056
174.9								4.1843	26.052
110.18								4.1844	26.048
73.68								4.1845	26.043
83.321								4.1846	26.039
61.285								4.1847	26.034
308.49								4.1848	26.03
97.093								4.1849	26.026
187.99								4.185	26.021
63.351								4.1851	26.017
137.03								4.1852	26.013
121.19								4.1853	26.008
86.764								4.1854	26.004
77.123								4.1855	25.999
270.62								4.1856	25.995
113.62								4.1857	25.991
168.02								4.1858	25.986
137.72								4.1859	25.982
134.28								4.186	25.978
129.46								4.1861	25.973
170.77								4.1862	25.969
81.255								4.1863	25.965
115.68								4.1864	25.96
162.51								4.1865	25.956
88.141								4.1866	25.951
57.842								4.1867	25.947
88.829								4.1868	25.943
69.549								4.1869	25.938
56.465								4.187	25.934
81.943								4.1871	25.93
84.009								4.1872	25.925
193.5								4.1873	25.921
451.03								4.1874	25.917
67.483								4.1875	25.912
120.5								4.1876	25.908
480.64								4.1877	25.903
85.386								4.1878	25.899
92.961								4.1879	25.895
135.65								4.188	25.89
184.54								4.1881	25.886
282.33								4.1882	25.882
439.33								4.1883	25.877
79.189								4.1884	25.873
245.14								4.1885	25.869
695.49								4.1886	25.864
185.92								4.1887	25.86
64.04								4.1888	25.855
115								4.1889	25.851
464.81								4.189	25.847
258.91								4.1891	25.842
123.95								4.1892	25.838
152.87								4.1893	25.834
140.47								4.1894	25.829
65.417								4.1895	25.825
132.9								4.1896	25.821
471.69								4.1897	25.816
101.91								4.1898	25.812
115.68								4.1899	25.808
369.09								4.19	25.803
111.55								4.1901	25.799
539.17								4.1902	25.794
716.83								4.1903	25.79
205.89								4.1904	25.786
486.84								4.1905	25.781
225.86								4.1906	25.777
170.77								4.1907	25.773
25.478								4.1908	25.768
96.404								4.1909	25.764
184.54								4.191	25.76
370.47								4.1911	25.755
260.29								4.1912	25.751
305.74								4.1913	25.747
64.728								4.1914	25.742
164.58								4.1915	25.738
120.5								4.1916	25.733
454.48								4.1917	25.729
160.44								4.1918	25.725
79.878								4.1919	25.72
292.66								4.192	25.716
119.13								4.1921	25.712
45.448								4.1922	25.707
77.123								4.1923	25.703
71.614								4.1924	25.699
88.141								4.1925	25.694
590.13								4.1926	25.69
62.663								4.1927	25.686
95.715								4.1928	25.681
148.05								4.1929	25.677
157.69								4.193	25.673
88.829								4.1931	25.668
148.05								4.1932	25.664
256.85								4.1933	25.659
137.72								4.1934	25.655
185.92								4.1935	25.651
44.759								4.1936	25.646
250.65								4.1937	25.642
241.7								4.1938	25.638
157								4.1939	25.633
753.33								4.194	25.629
543.31								4.1941	25.625
545.37								4.1942	25.62
319.51								4.1943	25.616
412.47								4.1944	25.612
400.77								4.1945	25.607
424.87								4.1946	25.603
65.417								4.1947	25.599
469.63								4.1948	25.594
343.61								4.1949	25.59
94.338								4.195	25.586
149.43								4.1951	25.581
65.417								4.1952	25.577
172.84								4.1953	25.572
170.77								4.1954	25.568
69.549								4.1955	25.564
440.02								4.1956	25.559
526.09								4.1957	25.555
441.39								4.1958	25.551
65.417								4.1959	25.546
242.39								4.196	25.542
406.96								4.1961	25.538
184.54								4.1962	25.533
75.057								4.1963	25.529
659.68								4.1964	25.525
227.93								4.1965	25.52
163.89								4.1966	25.516
368.4								4.1967	25.512
126.01								4.1968	25.507
139.1								4.1969	25.503
71.614								4.197	25.499
283.01								4.1971	25.494
251.34								4.1972	25.49
126.7								4.1973	25.486
221.04								4.1974	25.481
62.663								4.1975	25.477
68.86								4.1976	25.473
298.85								4.1977	25.468
150.11								4.1978	25.464
127.39								4.1979	25.46
77.812								4.198	25.455
68.86								4.1981	25.451
206.58								4.1982	25.447
342.92								4.1983	25.442
117.75								4.1984	25.438
67.483								4.1985	25.433
187.3								4.1986	25.429
112.93								4.1987	25.425
61.974								4.1988	25.42
157.69								4.1989	25.416
196.94								4.199	25.412
171.46								4.1991	25.407
234.81								4.1992	25.403
201.76								4.1993	25.399
345.68								4.1994	25.394
97.093								4.1995	25.39
71.614								4.1996	25.386
68.171								4.1997	25.381
[truncated: 18,002 more rows]
